# Supplementary material for: Machine Learning Accelerates Crystallization for Structure Determination
Source: Angew Chem Int Ed Engl. 2026 May 4;65(25):e1218503. doi: 10.1002/anie.1218503 (PMC13266958; doi:10.1002/anie.1218503)
Supplement: Supplementary file 2 — Supporting File 2: anie72462‐sup‐0002‐DataFile.zip. [file ANIE-65-e1218503-s002.zip]

Archive with 2 entries (2 files):
- MCC_Code.zip
- supplementary_materials_crystallographic_data submit.zip
